# Supplementary material for: SAW Humidity Sensing with rr-P3HT Polymer Films
Source: Sensors (Basel). 2024 Jun 5;24(11):3651. doi: 10.3390/s24113651 (PMC11175178; doi:10.3390/s24113651)
Supplement: Supplementary file 1 [file sensors-24-03651-s001.zip]

Archive with 1 entries (1 files):
- sensors-2991616-supplementary.pdf
